# Supplementary material for: Serum Trace Elements Concentrations in Patients with Restless Legs Syndrome
Source: Antioxidants (Basel). 2022 Jan 29;11(2):272. doi: 10.3390/antiox11020272 (PMC8868060; doi:10.3390/antiox11020272)
Supplement: Supplementary file 1 [file antioxidants-11-00272-s001.zip]

Archive with 1 entries (1 files):
- antioxidants-1580242-supplementary.pdf
